# Supplementary material for: The panda-derived Lactiplantibacillus plantarum BSG201683 improves LPS-induced intestinal inflammation and epithelial barrier disruption in vitro
Source: BMC Microbiol. 2023 Sep 6;23:249. doi: 10.1186/s12866-023-02928-4 (PMC10481503; doi:10.1186/s12866-023-02928-4)
Supplement: Supplementary file 1 — Additional file 1. [file 12866_2023_2928_MOESM1_ESM.zip]

Archive with 2 entries (2 files):
- original-images-figure13.pdf
- original-images-figure5.pdf
